# Supplementary material for: An efficient protoplast-based genome editing protocol for Vitis species
Source: Hortic Res. 2023 Dec 13;11(1):uhad266. doi: 10.1093/hr/uhad266 (PMC11184525; doi:10.1093/hr/uhad266)
Supplement: Web_Material_uhad266 [file web_material_uhad266.zip]

Archive with 3 entries (3 files):
- FigureS1.pdf
- FigureS2 (002).pdf
- FigureS3.pdf
